# Supplementary material for: Acute Left Ventricular Ballooning: Tools to Differentiate Hypertrophic Cardiomyopathy with Outflow Obstruction from Neurohumoral Takotsubo Syndrome
Source: Rev Cardiovasc Med. 2023 May 19;24(5):154. doi: 10.31083/j.rcm2405154 (PMC11273027; doi:10.31083/j.rcm2405154)
Supplement: Supplementary file 1 [file 2153-8174-24-5-154-s1.zip]

Archive with 1 entries (1 files):
- 2153-8174-24-5-154-s1.docx
